# Supplementary material for: Analysing the impact of the two most common SARS-CoV-2 nucleocapsid protein variants on interactions with membrane protein in silico
Source: J Genet Eng Biotechnol. 2021 Sep 20;19:138. doi: 10.1186/s43141-021-00233-z (PMC8451389; doi:10.1186/s43141-021-00233-z)
Supplement: Supplementary file 1 — Supplementary Table 1A. – Complete list of closely situated residues from mutant N protein and M protein in the docked complex. [file 43141_2021_233_MOESM1_ESM.csv]

M Protein Res	Pos	Atom	N Protein Res	Pos	Atom	Distance	Res Type M Protein	Res Type N Protein
ALA	40	C	ALA	311	O	7.11	phob	phob
ARG	101	H11	PRO	383	O	7.46	phil	phob
ASN	74	OD1	ARG	191	H22	6.28	phil	phil
ARG	42	H21	ARG	319	O	6.02	phil	phil
ALA	81	N	THR	205	HG1	7.75	phob	phil
LEU	149	H	LEU	339	O	4.55	phob	phob
LEU	87	H	PRO	309	CG	7.09	phob	phob
GLY	147	H	LYS	342	HZ2	7.09	phob	phil
ARG	101	H21	THR	393	OG1	5.8	phil	phil
ASP	3	OD1	GLY	316	C	6.35	phil	phob
ARG	42	H21	GLY	316	O	2.14	phil	phob
TYR	39	N	ALA	311	O	7.64	phil	phob
ARG	146	H	PHE	314	O	6.88	phil	phob
ARG	44	H22	PHE	363	H	7.55	phil	phob
ALA	83	O	SER	310	HG	7.17	phob	phil
VAL	88	CG2	THR	205	CG2	6.88	phob	phil
GLY	78	H	ARG	191	H22	7.07	phob	phil
MET	84	CB	ALA	308	C	6.86	phob	phob
ARG	44	H12	TYR	333	OH	7.46	phil	phil
LEU	67	O	ALA	217	N	7.97	phob	phob
ALA	68	N	LEU	223	CD1	7.61	phob	phob
TRP	75	C	ARG	191	H22	6.97	phil	phil
ARG	150	H	ASP	340	O	7.92	phil	phil
LYS	162	HZ1	ASP	340	C	6.07	phil	phil
ASN	41	D22	ALA	311	O	1.91	phil	phob
ILE	52	CD1	SER	310	O	5.04	phob	phil
ILE	82	O	SER	310	HG	6.99	phob	phil
VAL	88	CG1	ALA	311	N	6.43	phob	phob
ILE	217	CD1	LYS	233	HZ3	6.21	phob	phil
VAL	88	CG1	ALA	305	O	7.29	phob	phob
ARG	44	H21	PHE	315	H	7.02	phil	phob
HIS	148	HD1	GLY	335	O	7.96	phil	phob
TRP	55	CH2	SER	312	N	6.51	phil	phil
ALA	81	CB	SER	318	O	4.55	phob	phil
MET	84	CG	SER	202	O	5.68	phob	phil
ILE	48	CD1	ALA	311	O	6.97	phob	phob
ILE	76	CG2	ARG	209	O	3.38	phob	phil
GLY	147	CA	GLY	335	O	6.11	phob	phob
LEU	35	CD2	GLY	316	O	4.15	phob	phob
CYS	64	SG	LEU	227	CD1	5.23	phil	phob
TYR	71	H	LEU	224	CD1	7.67	phil	phob
ASN	43	N	SER	312	HG	4.99	phil	phil
THR	116	O	PHE	346	CZ	7.75	phil	phob
TRP	31	CZ2	ARG	319	N	7	phil	phil
TRP	55	CH2	PRO	309	O	3.69	phil	phob
ILE	144	CD1	TYR	333	OH	7.53	phob	phil
ALA	2	C	SER	318	HG	6.36	phob	phil
ASN	74	D21	ASN	213	N	6.98	phil	phil
TYR	71	CD1	PRO	80	CG	7.11	phil	phob
MET	84	SD	THR	205	CG2	3.4	phob	phil
ARG	44	H21	PRO	302	O	6.41	phil	phob
ALA	38	O	SER	310	O	7.44	phob	phil
MET	91	SD	LYS	299	HZ2	7.55	phob	phil
LEU	145	H	ASP	340	CB	6.75	phob	phil
MET	1	CE	PHE	315	CZ	6	phob	phob
MET	1	CE	MET	317	O	3.34	phob	phob
LEU	67	O	LEU	221	N	6.43	phob	phob
VAL	70	CG1	ALA	220	CB	4.13	phob	phob
TRP	92	CZ3	PRO	309	C	6.82	phil	phob
ALA	81	N	ARG	209	H11	5.79	phob	phil
ARG	158	H11	ILE	337	O	6.88	phil	phob
ARG	42	H21	PRO	309	O	5.94	phil	phob
HIS	155	HD1	MET	317	CE	4.92	phil	phob
ILE	82	N	PHE	315	CZ	6.48	phob	phob
TRP	31	CZ2	MET	317	O	4.12	phil	phob
ILE	80	C	PHE	315	CE1	7.92	phob	phob
MET	84	CE	LEU	223	CD1	7.14	phob	phob
ALA	68	N	ASP	216	OD2	7.27	phob	phil
ILE	82	N	PRO	309	CB	5.94	phob	phob
ILE	80	O	PRO	309	CG	5.87	phob	phob
ALA	68	CA	LEU	224	CD1	3.98	phob	phob
GLY	147	CA	ILE	337	N	6.58	phob	phob
ILE	144	O	PHE	314	N	6.93	phob	phob
ILE	144	CD1	ASP	341	C	5.29	phob	phil
LEU	87	C	SER	310	HG	5.84	phob	phil
ARG	150	CD	MET	317	CE	4.14	phil	phob
LEU	119	CD2	ILE	351	CD1	6.47	phob	phob
ARG	146	C	ASP	340	CB	6.9	phil	phil
THR	77	CG2	THR	198	CG2	5.25	phil	phil
LEU	120	CD2	PHE	346	CE2	3.96	phob	phob
ARG	146	C	ALA	336	CB	6.42	phil	phob
THR	77	CG2	ILE	320	H	6.62	phil	phob
ARG	101	H22	LYS	388	C	6.88	phil	phil
ILE	76	CD1	ASN	213	N	6.35	phob	phil
LYS	162	HZ3	PRO	344	CB	5.05	phil	phob
ASN	41	D22	PRO	309	O	4.89	phil	phob
LEU	35	CD1	SER	318	N	5.87	phob	phil
LEU	90	CD1	LEU	227	CD2	7.92	phob	phob
ASN	41	D22	PHE	315	CB	6.96	phil	phob
MET	84	CE	SER	206	HG	2.98	phob	phil
ARG	44	H21	ALA	305	C	7.2	phil	phob
ARG	146	H	ALA	313	O	5.56	phil	phob
ARG	158	H11	LYS	338	O	5.03	phil	phil
CYS	64	SG	LYS	233	HZ2	5.24	phil	phil
TRP	92	CZ3	SER	310	O	3.04	phil	phil
ILE	80	O	ILE	320	CD1	6.99	phob	phob
ARG	44	H21	ALA	311	C	5.71	phil	phob
LEU	67	O	LEU	224	CD1	4.5	phob	phob
TYR	71	H	ALA	220	CB	6.16	phil	phob
THR	77	HG1	SER	193	O	7.89	phil	phil
THR	77	CG2	SER	201	O	6.45	phil	phil
ARG	101	HE	GLN	390	OE1	2.07	phil	phil
ARG	101	H11	GLN	386	OE1	1.79	phil	phil
ARG	146	CD	MET	317	H	4.21	phil	phob
ASN	74	D21	ALA	217	H	6.83	phil	phob
GLY	147	O	ASP	341	H	6.06	phob	phil
SER	4	H	SER	318	HG	5.55	phil	phil
MET	84	CE	ARG	209	H12	3.98	phob	phil
GLY	78	CA	SER	318	O	5.88	phob	phil
ASP	3	OD1	ARG	319	H	4.92	phil	phil
TYR	39	CE1	GLY	316	O	6.91	phil	phob
LEU	56	CD2	PRO	309	C	7.1	phob	phob
VAL	143	CG2	PHE	315	O	6.95	phob	phob
ALA	81	CB	ILE	320	CG1	5.79	phob	phob
LEU	149	CD1	ASP	340	O	4.13	phob	phil
ALA	83	CB	LEU	219	CD2	7.64	phob	phob
ARG	146	O	GLY	335	O	7.48	phil	phob
LEU	67	CD2	SER	206	OG	7.02	phob	phil
LEU	119	CD2	ASN	345	N	5.56	phob	phil
ALA	68	N	ALA	220	CB	5.78	phob	phob
VAL	143	CG2	SER	312	O	7.73	phob	phil
ARG	44	H12	LYS	342	CD	7.09	phil	phil
ILE	80	CG2	THR	205	C	4.46	phob	phil
LEU	145	H	LEU	339	O	7.47	phob	phob
TRP	31	HE1	PHE	315	CE2	3.51	phil	phob
LEU	119	CD2	PRO	344	O	3.61	phob	phob
ILE	80	CG2	LEU	219	CD2	7.01	phob	phob
TRP	31	HE1	PRO	309	CB	6.26	phil	phob
ALA	69	N	LEU	224	CD1	6.32	phob	phob
THR	116	CG2	ASP	341	O	6.49	phil	phil
ILE	144	CG2	ALA	336	O	5.96	phob	phob
ILE	76	CD1	ALA	217	H	5.69	phob	phob
LEU	102	CD2	GLN	386	E21	4.95	phob	phil
VAL	66	O	LEU	224	CD1	7.5	phob	phob
LEU	145	CD2	PHE	315	O	3.91	phob	phob
ILE	76	CD1	PRO	207	O	7.75	phob	phob
LEU	120	CD1	ASP	343	H	6.57	phob	phil
ILE	82	H	SER	318	O	7.31	phob	phil
LEU	87	CD2	ARG	226	H22	6.06	phob	phil
VAL	70	CG1	ALA	218	N	7.8	phob	phob
ILE	80	CD1	ARG	191	H12	5.95	phob	phil
ARG	158	H11	LYS	342	H	7.61	phil	phil
MET	91	SD	ASN	285	D22	7.3	phob	phil
HIS	148	N	ALA	336	O	6.51	phil	phob
ASN	74	D21	GLY	214	H	6.78	phil	phob
ALA	152	CA	MET	317	CE	7.82	phob	phob
ILE	80	CG1	ALA	208	C	7.11	phob	phob
THR	77	CG2	SER	197	O	7.61	phil	phil
GLY	79	C	ARG	209	CD	4.5	phob	phil
PHE	193	CE2	LYS	233	HZ2	5.83	phob	phil
MET	91	H	SER	310	HG	6.92	phob	phil
LEU	93	H	SER	310	HG	7.72	phob	phil
ALA	81	O	SER	310	H	6.14	phob	phil
GLY	147	H	GLY	316	CA	7.69	phob	phob
VAL	70	CG1	LEU	223	CD1	7.98	phob	phob
ALA	38	O	ALA	313	N	6.74	phob	phob
LEU	67	O	ALA	220	CB	3.81	phob	phob
ASN	74	O	ARG	209	HE	7.15	phil	phil
ARG	101	H11	LEU	382	CD1	6.05	phil	phob
ALA	40	O	SER	312	CB	6.56	phob	phil
GLY	78	O	PHE	315	CZ	7.26	phob	phob
ILE	82	N	ILE	320	CD1	7.99	phob	phob
GLY	79	O	LEU	223	CD1	7.97	phob	phob
ILE	144	CD1	LYS	342	CB	3.84	phob	phil
GLY	89	H	PRO	309	CG	6.95	phob	phob
ARG	42	H21	MET	317	N	4.34	phil	phob
TYR	199	OH	LYS	233	HZ2	7.77	phil	phil
MET	84	CE	LEU	219	CD2	6.59	phob	phob
PRO	59	CG	SER	310	HG	6.68	phob	phil
TYR	39	O	SER	312	CB	6.98	phil	phil
GLU	115	OE2	LYS	342	CG	6.66	phil	phil
THR	77	O	MET	317	O	7.8	phil	phob
ILE	80	CG2	SER	206	OG	3.34	phob	phil
ALA	81	O	ALA	308	C	7.26	phob	phob
VAL	88	CG2	PRO	309	CD	5.59	phob	phob
ALA	83	CB	ARG	209	H12	4.07	phob	phil
LYS	166	HZ1	PHE	346	CE2	6.57	phil	phob
GLY	147	O	LYS	338	C	5.91	phob	phil
ILE	144	CG2	LEU	339	O	5.84	phob	phob
LYS	162	HZ3	ASN	345	O	6.8	phil	phil
ILE	76	CG2	MET	210	N	5.46	phob	phob
TRP	55	CH2	ALA	308	O	6.6	phil	phob
ASN	41	O	PHE	314	H	7.69	phil	phob
ALA	85	CA	ALA	308	C	7.07	phob	phob
GLY	79	O	SER	206	OG	6.84	phob	phil
ARG	158	H12	GLY	335	O	6.75	phil	phob
MET	84	CB	ARG	203	H22	7.84	phob	phil
ARG	44	H21	ALA	308	H	7.7	phil	phob
LEU	145	CD2	SER	318	H	7.61	phob	phil
ILE	76	CD1	ALA	208	O	4.59	phob	phob
ILE	48	CD1	SER	312	CB	6.61	phob	phil
CYS	64	O	LEU	224	CD2	4.87	phil	phob
LEU	35	CD1	MET	317	SD	3.64	phob	phob
PHE	193	CE2	ASN	228	D21	6.81	phob	phil
LYS	162	HZ1	LEU	339	O	6.2	phil	phob
ILE	80	CD1	SER	201	O	6.96	phob	phil
TRP	92	CH2	SER	312	N	6.49	phil	phil
VAL	66	O	ALA	220	CB	6.89	phob	phob
ALA	69	N	ALA	220	CB	7.14	phob	phob
ASN	43	H	ALA	311	O	7.33	phil	phob
LEU	102	CD2	LEU	382	CD2	7.4	phob	phob
ALA	83	CB	SER	206	OG	5.65	phob	phil
ARG	42	HE	ALA	313	O	3.7	phil	phob
ARG	101	H22	THR	391	H	7.02	phil	phil
THR	77	CG2	SER	202	CB	6.12	phil	phil
GLY	79	N	SER	318	O	7.88	phob	phil
ARG	101	H12	ARG	385	O	5.57	phil	phil
ARG	146	H	GLY	316	CA	4.96	phil	phob
GLY	147	CA	ALA	336	O	4.69	phob	phob
HIS	148	N	ASP	340	CA	5.38	phil	phil
MET	1	CE	ARG	319	H	6.32	phob	phil
GLY	147	O	ASP	340	N	3.75	phob	phil
TYR	39	HH	MET	317	CE	3.81	phil	phob
ILE	80	N	ASP	216	OD2	6.9	phob	phil
GLN	36	N	MET	317	SD	7.48	phil	phob
ASP	3	OD1	SER	318	HG	1.97	phil	phil
ARG	42	N	SER	310	O	7.4	phil	phil
TYR	95	HH	ASN	285	D21	5.46	phil	phil
GLU	115	OE1	LYS	361	HZ3	3.58	phil	phil
VAL	143	CG2	GLY	316	O	7.46	phob	phob
ARG	42	HE	ALA	308	O	7.23	phil	phob
LYS	162	HZ3	LYS	342	N	6.45	phil	phil
VAL	60	CG1	LYS	233	HZ2	6.93	phob	phil
VAL	70	CG1	ASP	216	OD2	3.89	phob	phil
ALA	68	N	ARG	209	H21	7.42	phob	phil
GLY	89	H	SER	310	HG	3.43	phob	phil
TYR	71	CD1	ALA	217	CB	6.35	phil	phob
ILE	80	CD1	SER	202	CB	4.26	phob	phil
TRP	31	HE1	GLY	316	O	6.46	phil	phob
ILE	76	O	SER	206	CB	7.16	phob	phil
ALA	83	CB	THR	205	O	7.53	phob	phil
ASN	5	H	SER	318	HG	7.83	phil	phil
TRP	92	CZ2	ALA	305	O	5.79	phil	phob
TRP	92	CH2	ALA	311	CA	4.3	phil	phob
LEU	145	CD2	GLY	316	CA	3.73	phob	phob
ARG	42	H21	GLY	321	H	7.4	phil	phob
LEU	120	CD1	PRO	344	CG	3.9	phob	phob
LYS	162	HZ3	GLN	349	N	5.63	phil	phil
LEU	87	CD1	ARG	209	H12	6.07	phob	phil
ILE	76	CD1	GLY	214	O	6.02	phob	phob
TRP	75	O	ARG	209	CD	6.61	phil	phil
VAL	70	CG1	LEU	219	C	7.25	phob	phob
LEU	35	CD2	PRO	309	O	6.67	phob	phob
MET	84	CE	PRO	207	CD	7.38	phob	phob
ASN	121	D21	PHE	346	CZ	5.86	phil	phob
ILE	80	CD1	ALA	211	H	7.84	phob	phob
ARG	158	H11	LEU	339	O	1.78	phil	phob
ARG	44	H21	SER	312	OG	2.39	phil	phil
ALA	81	CB	MET	317	O	6.1	phob	phob
ARG	158	H11	ALA	336	O	5.67	phil	phob
ALA	38	CB	GLY	316	O	6.58	phob	phob
ARG	146	H	GLY	321	H	7.4	phil	phob
PHE	193	CE2	LEU	227	CD1	7.63	phob	phob
LEU	67	CD1	LEU	227	CD1	6.33	phob	phob
LEU	90	H	SER	310	HG	6.06	phob	phil
ALA	85	CA	ALA	311	H	7.31	phob	phob
LEU	87	CD1	SER	206	HG	6.3	phob	phil
SER	99	CB	GLN	390	E21	6.27	phil	phil
VAL	88	CG2	ARG	203	H22	6.39	phob	phil
ILE	144	CD1	ASP	343	H	6.12	phob	phil
THR	77	N	MET	210	N	7.53	phil	phob
LEU	56	CD2	ALA	311	N	7.27	phob	phob
ARG	42	O	GLN	306	OE1	6.64	phil	phil
GLU	115	OE2	ASP	343	H	5.85	phil	phil
GLU	115	OE1	LEU	353	O	6.48	phil	phob
ALA	81	H	SER	202	CB	6.67	phob	phil
ARG	42	HE	PHE	314	N	4.91	phil	phob
TYR	39	O	ALA	313	N	7.64	phil	phob
THR	77	CG2	SER	318	O	4.74	phil	phil
ASN	41	D21	SER	310	O	2.35	phil	phil
MET	84	O	SER	310	HG	4.21	phob	phil
LYS	162	HZ2	PHE	346	O	7.72	phil	phob
ASN	41	O	ALA	313	H	5.09	phil	phob
ALA	68	CA	LEU	221	N	7.89	phob	phob
VAL	143	CB	ALA	313	CA	6.91	phob	phob
HIS	148	O	MET	317	CE	7.72	phil	phob
ILE	144	O	ALA	313	O	4.91	phob	phob
ARG	44	H21	PHE	307	N	7.18	phil	phob
ALA	85	H	PRO	309	CG	3.64	phob	phob
ALA	63	O	LEU	224	CD2	6.85	phob	phob
ALA	85	CB	PHE	315	CE2	6.71	phob	phob
LEU	145	CD2	ARG	319	O	7.36	phob	phil
THR	77	OG1	ARG	191	H22	3.74	phil	phil
ARG	158	CD	ASP	341	OD1	5.35	phil	phil
ILE	80	CD1	THR	198	O	5.69	phob	phil
ILE	76	CG2	THR	198	CG2	6.43	phob	phil
TRP	55	CZ3	SER	310	O	3.44	phil	phil
CYS	86	H	PRO	309	CG	6.09	phil	phob
THR	116	CG2	PRO	344	CD	5.12	phil	phob
LEU	149	CD1	LYS	342	N	6.52	phob	phil
LYS	162	HZ1	LYS	338	HZ2	2.82	phil	phil
MET	91	SD	ASP	288	OD1	6.6	phob	phil
VAL	70	CG2	ARG	209	HE	4.6	phob	phil
LEU	34	O	PRO	309	O	7.89	phob	phob
ILE	76	CD1	ALA	218	H	7.86	phob	phob
LEU	145	CD2	SER	312	O	6.17	phob	phil
LEU	34	C	PHE	315	CE2	7.11	phob	phob
ALA	2	H	GLY	316	C	7.67	phob	phob
LEU	90	CD1	GLU	231	OE2	7.4	phob	phil
ARG	146	H11	ARG	319	H	4.87	phil	phil
ALA	195	CB	LYS	233	HZ2	7.55	phob	phil
ILE	76	CG2	ARG	191	H22	3.36	phob	phil
ILE	82	H	ARG	209	H11	7.05	phob	phil
ILE	80	CG2	ARG	209	H11	3.06	phob	phil
LEU	119	O	PHE	346	CZ	3.53	phob	phob
ASN	74	D21	ALA	208	O	7.84	phil	phob
PHE	96	CE2	SER	310	O	7.2	phob	phil
LEU	67	CD1	LEU	223	CD1	3.74	phob	phob
ALA	38	O	SER	312	CA	5.84	phob	phil
ALA	69	C	ASP	216	OD2	8	phob	phil
ALA	63	O	ARG	209	H22	7.19	phob	phil
ILE	32	O	MET	317	SD	7.54	phob	phob
VAL	143	CG2	MET	317	CE	7.46	phob	phob
MET	84	CB	PRO	309	CG	3.8	phob	phob
VAL	70	CG1	ALA	217	N	5.77	phob	phob
ALA	83	CB	LEU	223	CD1	6.1	phob	phob
LYS	162	HZ3	ASP	343	C	7.77	phil	phil
LEU	67	CD2	ASP	216	OD2	4.47	phob	phil
ILE	144	O	GLY	316	CA	6.56	phob	phob
ILE	52	CD1	ALA	311	O	7.11	phob	phob
ALA	85	H	ILE	320	CD1	7.29	phob	phob
VAL	88	CB	SER	310	HG	3.27	phob	phil
ALA	81	N	SER	206	OG	7.03	phob	phil
ARG	42	H21	SER	318	N	6.53	phil	phil
ALA	81	O	PRO	309	CG	3.75	phob	phob
LEU	120	CD2	ASP	348	H	7.54	phob	phil
LYS	162	HZ1	ILE	337	O	7.42	phil	phob
ILE	80	CG2	PRO	207	N	6.48	phob	phob
GLY	78	N	ARG	319	N	7.94	phob	phil
THR	116	CG2	ASP	343	H	4.89	phil	phil
VAL	88	CG1	ALA	308	CB	5.46	phob	phob
LYS	162	HZ3	VAL	350	H	6.37	phil	phob
ILE	76	CD1	ALA	211	C	6.1	phob	phob
GLY	147	O	LEU	339	O	2.77	phob	phob
ASN	5	H	MET	317	CB	7.46	phil	phob
TRP	92	CH2	GLN	306	E21	5.22	phil	phil
LEU	119	CD2	LYS	342	C	7.83	phob	phil
LEU	120	CD1	ASP	341	O	6.11	phob	phil
ILE	144	CD1	ASN	354	D21	6.03	phob	phil
ASN	74	D21	GLY	212	O	5.48	phil	phob
GLY	147	H	ALA	313	O	7.25	phob	phob
ILE	80	CD1	MET	210	N	5.2	phob	phob
ARG	44	H21	ALA	313	H	3.45	phil	phob
THR	116	HG1	LYS	361	HZ3	6.93	phil	phil
MET	84	CB	ILE	320	CD1	5.97	phob	phob
MET	84	SD	GLY	204	C	6.97	phob	phob
ARG	44	H21	GLN	303	O	7.37	phil	phil
VAL	66	CG1	ARG	209	HE	6.77	phob	phil
ALA	38	O	ALA	311	O	5.41	phob	phob
VAL	143	C	ASP	340	O	7.4	phob	phil
ALA	85	O	SER	310	HG	3.01	phob	phil
LEU	67	CD1	ARG	226	H22	6.92	phob	phil
ILE	217	CD1	GLU	231	OE2	6.42	phob	phil
VAL	70	CG1	LEU	221	H	6.95	phob	phob
ILE	80	CD1	SER	318	O	7.62	phob	phil
TYR	71	H	ASP	216	OD2	7	phil	phil
ARG	146	H	PHE	315	O	6.65	phil	phob
LEU	149	CD1	ASP	341	CB	4.99	phob	phil
MET	1	CE	SER	318	N	3.98	phob	phil
ARG	42	N	ALA	311	O	4.87	phil	phob
ASP	3	OD1	MET	317	CB	3.51	phil	phob
HIS	148	CA	LEU	339	O	4.64	phil	phob
LYS	162	HZ2	ASP	348	OD2	1.79	phil	phil
ILE	76	CD1	ALA	220	H	7.97	phob	phob
LEU	120	CD1	LYS	342	CA	7.64	phob	phil
ARG	198	H12	LYS	233	CE	7.48	phil	phil
THR	77	CG2	ARG	319	CG	5.05	phil	phil
ILE	151	O	MET	317	CE	7.47	phob	phob
PHE	100	H	GLN	390	OE1	6.96	phob	phil
ARG	101	H22	GLN	389	OE1	1.88	phil	phil
ILE	76	CD1	GLY	212	CA	4.28	phob	phob
CYS	64	SG	GLU	231	OE1	6.9	phil	phil
ASN	41	D22	ALA	308	O	6.16	phil	phob
ASN	41	O	SER	312	CB	3.12	phil	phil
LEU	87	CD1	LEU	223	CD2	6.19	phob	phob
ILE	144	O	SER	312	O	7.37	phob	phil
TRP	55	CZ2	PHE	315	CD2	5.59	phil	phob
ARG	44	H22	PHE	314	CE1	4.44	phil	phob
ALA	81	CB	ARG	319	N	6.68	phob	phil
ILE	80	CD1	ARG	203	N	7.53	phob	phil
VAL	60	CG1	GLU	231	OE2	7.62	phob	phil
ALA	63	O	LEU	223	CD1	7.16	phob	phob
ARG	44	H22	THR	362	CG2	4.6	phil	phil
CYS	64	SG	ARG	226	H22	7.9	phil	phil
LEU	35	CD2	PHE	315	CE2	3.62	phob	phob
LEU	145	CD1	MET	317	CE	3.86	phob	phob
ASN	43	N	ALA	313	H	5.97	phil	phob
TYR	95	HH	GLN	289	NE2	6.52	phil	phil
ARG	42	H21	ILE	320	CA	7.56	phil	phob
TRP	31	CH2	SER	318	CA	5.25	phil	phil
LEU	120	CD2	ASN	345	C	6.88	phob	phil
ALA	38	CB	PHE	315	CD2	5.58	phob	phob
GLY	78	C	ARG	209	CD	6.83	phob	phil
ILE	76	CD1	GLY	215	C	5.79	phob	phob
ALA	83	CB	ASP	216	OD2	7.62	phob	phil
LEU	67	CD2	LEU	219	CD2	6.81	phob	phob
ALA	2	H	MET	317	CE	3.57	phob	phob
SER	99	CB	GLN	386	E21	7.6	phil	phil
VAL	66	O	ASP	216	OD2	6.52	phob	phil
ARG	101	H22	LYS	387	N	6.33	phil	phil
ILE	48	CG2	SER	310	O	7.16	phob	phil
LEU	145	CD2	GLY	321	H	7.91	phob	phob
ASN	74	D21	ASP	216	H	6.13	phil	phil
ASN	41	O	GLN	306	OE1	6.09	phil	phil
ARG	146	H11	SER	318	HG	3.06	phil	phil
HIS	148	N	ASP	341	N	7.61	phil	phil
ARG	42	HE	SER	312	O	3.13	phil	phil
TYR	39	CE1	PHE	315	O	7.65	phil	phob
SER	4	H	MET	317	CB	5.73	phil	phob
MET	1	CE	GLY	316	O	6.41	phob	phob
THR	77	N	ARG	209	CB	5.54	phil	phil
GLY	78	CA	MET	317	O	7.37	phob	phob
ARG	44	H12	HIS	356	CD2	7.91	phil	phil
TRP	92	CH2	ALA	308	CB	5.89	phil	phob
LEU	56	CD2	SER	310	HG	4.19	phob	phil
ILE	144	O	PHE	315	O	6.61	phob	phob
ILE	144	CG2	ASP	340	CB	3.37	phob	phil
ARG	146	O	LEU	339	CD1	5.24	phil	phob
ARG	150	HE	GLY	316	CA	7.6	phil	phob
PHE	65	N	LEU	224	CD2	7.05	phob	phob
GLU	115	OE2	PRO	344	CD	7.43	phil	phob
ARG	42	H21	PHE	315	O	1.77	phil	phob
ALA	83	C	PRO	309	CG	6.39	phob	phob
ALA	81	CB	SER	201	O	7.38	phob	phil
ARG	44	H12	LYS	361	CD	6.48	phil	phil
LYS	162	HZ2	LYS	347	C	6.65	phil	phil
ILE	80	CG2	GLY	204	C	6.06	phob	phob
THR	116	HG1	LYS	342	CG	6.3	phil	phil
PHE	45	H	SER	312	HG	7.3	phob	phil
THR	77	O	PHE	315	CE1	7.21	phil	phob
ILE	144	CD1	ILE	337	O	6.89	phob	phob
ILE	76	CD1	ASP	216	H	3.84	phob	phil
LEU	145	CD2	PHE	314	C	6.42	phob	phob
LEU	119	CD2	ASP	343	C	5.7	phob	phil
LEU	87	CD2	LEU	227	CD2	7.15	phob	phob
LYS	162	HZ1	ASP	341	OD1	1.83	phil	phil
CYS	86	N	SER	310	HG	4.96	phil	phil
GLY	79	C	ASP	216	OD2	6.83	phob	phil
ARG	44	H21	GLN	306	OE1	1.73	phil	phil
ALA	38	CB	PRO	309	O	5.98	phob	phob
ALA	81	CB	PHE	315	CE1	4.47	phob	phob
ARG	158	H11	ASP	340	N	3.89	phil	phil
ILE	118	O	PHE	346	CZ	6.7	phob	phob
ALA	63	O	LEU	227	CD1	7.97	phob	phob
TRP	55	CH2	ALA	311	O	4.34	phil	phob
LEU	87	CD1	THR	205	O	6.75	phob	phil
VAL	70	H	LEU	224	CD1	6.8	phob	phob
PHE	193	CZ	LEU	224	CD2	5.86	phob	phob
ILE	80	CD1	PRO	199	N	7.12	phob	phob
LEU	67	CD2	ARG	209	NH2	3.34	phob	phil
LEU	145	CD2	ALA	313	O	4.4	phob	phob
