# Supplementary material for: Analysing the impact of the two most common SARS-CoV-2 nucleocapsid protein variants on interactions with membrane protein in silico
Source: J Genet Eng Biotechnol. 2021 Sep 20;19:138. doi: 10.1186/s43141-021-00233-z (PMC8451389; doi:10.1186/s43141-021-00233-z)
Supplement: Supplementary file 2 — Supplementary Table 1B. – Complete list of closely situated residues from wild type N protein and M protein in the docked complex. [file 43141_2021_233_MOESM2_ESM.csv]

## Sheet: Sheet1
M Protein Res	Pos	Atom	N Protein Res	Pos	Atom	Distance	Res Type M Protein	Res Type N Protein
ALA	419	CA	ASP	399	OD2	3.22	phob	phil
MET	1	CE	MET	322	O	4.18	phob	phob
ARG	150	H22	VAL	324	N	7.76	phil	phob
ARG	42	H	ARG	319	O	4.73	phil	phil
TRP	92	HE1	GLY	335	C	5.71	phil	phob
ALA	40	O	GLN	283	H	7.85	phob	phil
ILE	76	CG2	HIS	356	NE2	6.55	phob	phil
ILE	144	CG2	GLU	290	OE1	5.08	phob	phil
ASN	41	D22	SER	318	O	5.17	phil	phil
MET	84	CB	GLY	328	O	7.08	phob	phob
VAL	143	C	GLY	287	CA	7.06	phob	phob
MET	84	SD	LEU	352	CD1	6.01	phob	phob
ARG	150	H22	GLU	323	OE2	1.75	phil	phil
LEU	145	CD2	VAL	324	N	6.53	phob	phob
GLU	115	OE1	GLN	283	H	7.78	phil	phil
MET	91	SD	ASP	343	OD1	7.3	phob	phil
ALA	38	CB	ILE	320	O	4.94	phob	phob
ARG	42	H21	PHE	274	CZ	7.47	phil	phob
LEU	35	CG	MET	322	CG	3.72	phob	phob
ARG	146	H	GLN	283	O	7.76	phil	phil
TRP	31	HE1	VAL	324	H	6.36	phil	phob
ILE	144	O	GLY	287	CA	3.41	phob	phob
VAL	88	CG1	SER	318	HG	4.57	phob	phil
ARG	146	H	ILE	320	O	7.42	phil	phob
LEU	120	CD1	ASN	285	D21	7.69	phob	phil
VAL	88	CG2	ALA	311	O	7.47	phob	phob
ARG	146	C	GLU	290	OE1	3.55	phil	phil
ALA	81	O	SER	318	HG	3.56	phob	phil
ALA	38	O	GLY	284	CA	7.56	phob	phob
TYR	39	O	GLY	284	CA	5.98	phil	phob
LEU	87	CD2	ASP	343	OD1	5.86	phob	phil
MET	91	CE	THR	334	O	7.64	phob	phil
ALA	419	H	SER	416	C	5	phob	phil
ALA	38	O	GLN	283	O	7.08	phob	phil
TRP	92	HE1	ALA	313	O	7.87	phil	phob
LEU	145	C	GLN	289	H	5.94	phob	phil
TYR	95	HH	LYS	338	O	7.48	phil	phil
MET	84	CE	GLY	335	H	6.23	phob	phob
PHE	96	CE1	ARG	319	HE	5.15	phob	phil
ASP	3	H	GLU	323	OE1	2.96	phil	phil
ILE	144	O	GLU	323	H	7.93	phob	phil
TRP	31	CH2	ARG	319	N	7.58	phil	phil
MET	91	CE	THR	332	O	6.62	phob	phil
HIS	148	N	ASN	285	O	7.51	phil	phil
GLN	418	O	ALA	398	H	6.73	phil	phob
ALA	2	H	MET	322	C	7.75	phob	phob
VAL	143	CG2	ASP	288	OD1	6.21	phob	phil
ALA	38	CB	ARG	319	O	4.23	phob	phil
GLY	147	H	ASN	285	O	6.44	phob	phil
GLY	147	H	LEU	291	H	6.88	phob	phob
PRO	59	CG	MET	322	CE	7.47	phob	phob
PRO	59	CG	SER	318	O	7.71	phob	phil
ARG	158	H12	GLY	287	H	7.74	phil	phob
GLY	6	H	GLU	323	OE1	7.39	phob	phil
ASN	41	O	THR	282	CG2	7.16	phil	phil
CYS	86	C	ALA	336	CB	7.93	phil	phob
THR	116	HG1	GLY	284	H	7.65	phil	phob
TRP	92	CZ2	PRO	309	O	6.53	phil	phob
ASN	43	N	GLY	284	H	4.31	phil	phob
ARG	146	H	PHE	286	O	5.58	phil	phob
ALA	81	CB	VAL	324	CG1	5.8	phob	phob
LEU	145	CA	GLY	287	CA	4.16	phob	phob
CYS	86	N	THR	332	CG2	7.16	phil	phil
ILE	144	H	THR	282	O	6.58	phob	phil
GLN	418	O	LEU	395	O	5.37	phil	phob
VAL	143	CB	GLN	283	O	5.52	phob	phil
ARG	146	H21	GLN	289	E22	3.12	phil	phil
ARG	150	HE	GLY	287	CA	7.52	phil	phob
VAL	88	H	GLN	349	OE1	5.37	phob	phil
ARG	42	H22	ILE	292	H	7.87	phil	phob
VAL	143	CG2	ILE	320	O	6.5	phob	phob
VAL	88	CG2	GLY	316	CA	4.51	phob	phob
LEU	87	CD2	PRO	344	C	7.57	phob	phob
TYR	39	HH	GLU	323	OE1	6.26	phil	phil
ALA	81	N	TYR	333	HH	6.23	phob	phil
TYR	95	HH	PHE	315	CZ	7.83	phil	phob
LEU	87	H	THR	332	CG2	6.94	phob	phil
LEU	35	CD2	ASP	288	OD2	5.92	phob	phil
ARG	146	H21	VAL	324	O	5.2	phil	phob
VAL	88	O	LEU	339	CD2	7.37	phob	phob
MET	84	CE	GLN	349	OE1	3.19	phob	phil
ALA	85	CA	MET	317	C	8	phob	phob
PHE	96	CZ	SER	312	HG	6.88	phob	phil
HIS	125	HD1	THR	282	HG1	7.24	phil	phil
TRP	92	CH2	SER	310	CB	3.57	phil	phil
ASN	41	D22	ILE	320	N	4.38	phil	phob
ARG	44	H21	ALA	311	C	6.22	phil	phob
MET	91	SD	LYS	338	C	5.85	phob	phil
MET	84	CE	LEU	331	O	6.68	phob	phob
GLN	418	C	THR	417	C	3.21	phil	phil
ARG	44	CG	GLN	283	H	3.51	phil	phil
HIS	148	H	GLU	290	OE1	5.1	phil	phil
MET	1	SD	ASP	288	OD2	7.67	phob	phil
LEU	145	CD1	ILE	320	O	5.29	phob	phob
VAL	143	C	GLY	284	O	3.8	phob	phob
MET	91	SD	PHE	346	CZ	3.45	phob	phob
GLY	147	H	GLN	289	H	4.78	phob	phil
TRP	55	CH2	ARG	319	CA	3.26	phil	phil
HIS	148	H	GLN	289	H	7.31	phil	phil
ARG	42	H21	ASN	285	H	4.14	phil	phil
ILE	80	CG2	THR	329	CG2	3.87	phob	phil
ARG	44	H21	LEU	222	O	7.48	phil	phob
TRP	92	NE1	ARG	319	H21	2.17	phil	phil
LEU	145	N	GLN	283	O	6.96	phob	phil
VAL	88	N	PHE	346	CE2	5.08	phob	phob
ARG	146	H	GLY	321	CA	6.95	phil	phob
ILE	144	O	PHE	286	O	3.19	phob	phob
THR	77	O	TYR	333	HH	7.49	phil	phil
LEU	34	O	ARG	319	O	7	phob	phil
VAL	88	CG2	ARG	319	H21	4.86	phob	phil
SER	4	H	GLU	323	OE1	5.56	phil	phil
ALA	85	CB	MET	322	CE	6.5	phob	phob
ALA	83	C	SER	318	HG	6.2	phob	phil
ALA	419	H	ASP	415	O	6.92	phob	phil
GLN	418	C	GLN	418	CA	1.51	phil	phil
CYS	86	H	SER	318	HG	5.76	phil	phil
TYR	95	OH	LYS	342	HZ2	6.82	phil	phil
TRP	55	CH2	MET	317	O	6.84	phil	phob
MET	84	CE	ALA	336	CB	4.36	phob	phob
LEU	145	C	GLU	290	OE1	4.99	phob	phil
VAL	88	CG2	THR	334	C	7.66	phob	phil
LEU	87	C	ALA	336	CB	5.15	phob	phob
TYR	95	CB	ARG	319	H21	7.96	phil	phil
ILE	80	CG2	TYR	333	HH	2.64	phob	phil
ALA	142	O	ASN	285	OD1	7.29	phob	phil
MET	84	O	GLY	316	CA	7.35	phob	phob
TRP	92	HE1	GLY	316	CA	5.26	phil	phob
ALA	85	CB	ARG	319	N	6.39	phob	phil
ALA	85	H	THR	329	CG2	6.25	phob	phil
ILE	82	N	SER	318	HG	5.82	phob	phil
LEU	87	CB	GLN	349	E21	3.17	phob	phil
ILE	144	O	ILE	320	O	7.02	phob	phob
ARG	42	H12	MET	322	H	2.97	phil	phob
ALA	38	CB	SER	318	O	6.06	phob	phil
GLY	147	H	GLU	290	OE1	2.25	phob	phil
ILE	48	CG2	ARG	319	CD	7.21	phob	phil
GLU	115	OE2	ASN	285	D21	4.69	phil	phil
TRP	31	HE1	GLU	323	N	5.57	phil	phil
GLY	89	N	PHE	346	CE2	7.13	phob	phob
MET	91	CE	SER	310	CB	7.08	phob	phil
THR	116	CG2	ASN	285	D21	4.11	phil	phil
PHE	96	CE1	ALA	311	O	7.77	phob	phob
ASN	43	N	ILE	320	CG2	6.72	phil	phob
MET	1	CA	GLU	323	OE1	3.81	phob	phil
GLY	147	H	ASP	288	H	3.1	phob	phil
ARG	146	H	LEU	291	H	6.54	phil	phob
MET	84	C	SER	318	HG	3.76	phob	phil
VAL	88	CG2	SER	312	O	7.41	phob	phil
TYR	39	N	ARG	319	O	6.24	phil	phil
ASN	43	N	GLN	283	C	4.86	phil	phil
ARG	150	H	GLY	284	O	6.62	phil	phob
ILE	144	O	LEU	291	CD2	7.32	phob	phob
ARG	42	H12	ASP	288	OD2	1.91	phil	phil
LEU	34	O	MET	322	CE	5.17	phob	phob
LEU	149	CD1	GLY	284	O	5.44	phob	phob
GLN	36	N	MET	322	SD	7.19	phil	phob
ARG	42	H11	MET	317	O	6.47	phil	phob
MET	84	CE	LEU	353	CG	7.59	phob	phob
LEU	90	CD1	ASN	345	D21	5.95	phob	phil
MET	1	CE	VAL	324	H	5.88	phob	phob
ARG	150	H12	MET	322	C	7.15	phil	phob
GLU	115	OE2	THR	282	HG1	4.03	phil	phil
LEU	56	CD2	ARG	319	CG	5.55	phob	phil
ARG	42	O	GLN	281	O	7.23	phil	phil
LEU	90	H	ALA	336	CB	7.99	phob	phob
ALA	38	CB	GLY	321	N	6.58	phob	phob
LEU	87	CD2	ASN	345	CB	3.87	phob	phil
TYR	39	N	MET	322	SD	6.85	phil	phob
ALA	81	O	THR	332	CG2	6.19	phob	phil
TRP	55	CZ2	MET	322	CE	3.5	phil	phob
TRP	92	HE1	PHE	315	CE2	3.48	phil	phob
VAL	88	CG2	LEU	331	O	7.25	phob	phob
TRP	31	HE1	ASP	288	OD2	7.83	phil	phil
THR	77	CG2	SER	327	N	7.96	phil	phil
TRP	92	CZ2	LEU	339	CD2	4.35	phil	phob
ALA	419	N	LEU	395	O	6.64	phob	phob
ARG	42	H12	THR	325	H	7.35	phil	phil
CYS	86	C	GLN	349	E21	6.73	phil	phil
ARG	146	H21	THR	325	N	6.57	phil	phil
GLY	89	H	ALA	336	CB	7.13	phob	phob
MET	84	SD	ASP	348	C	7.76	phob	phil
LEU	35	O	ARG	319	O	7.44	phob	phil
TYR	95	CE1	PHE	346	CE1	6.95	phil	phob
LEU	93	H	ARG	319	HE	7.47	phob	phil
ARG	44	H12	GLY	316	O	7.64	phil	phob
ILE	48	CD1	SER	312	OG	7.67	phob	phil
MET	91	CE	GLY	335	O	4.59	phob	phob
ARG	44	CG	GLY	284	H	5.29	phil	phob
ALA	85	N	GLN	349	OE1	7.62	phob	phil
GLN	418	O	LEU	400	CD2	5.04	phil	phob
LEU	87	CD1	LEU	352	CD1	6.59	phob	phob
TRP	92	HE1	SER	312	O	6.11	phil	phil
TYR	95	CZ	LEU	339	CD2	3.72	phil	phob
MET	84	CE	THR	332	C	3.88	phob	phil
HIS	148	O	GLY	284	O	6.99	phil	phob
ALA	419	O	GLN	418	E22	2	phob	phil
LEU	145	CD2	GLU	323	H	3.66	phob	phil
ILE	144	CD1	ALA	267	CB	7.37	phob	phob
ALA	83	O	GLN	349	OE1	6.28	phob	phil
ARG	42	H22	LEU	291	CD1	4.39	phil	phob
GLN	418	O	THR	393	O	7.89	phil	phil
VAL	143	CB	ASN	285	N	5.67	phob	phil
MET	84	SD	VAL	350	N	7.7	phob	phob
ILE	52	CD1	ARG	319	HE	6.35	phob	phil
MET	84	CE	PHE	346	CD2	6.54	phob	phob
TYR	39	HH	ASP	288	OD2	7.19	phil	phil
MET	91	SD	ASP	341	N	7.92	phob	phil
ASN	41	D22	MET	317	O	7.08	phil	phob
ARG	42	H21	PHE	286	O	1.91	phil	phob
THR	77	CG2	TRP	330	CZ2	7.29	phil	phil
ILE	76	O	THR	329	CG2	7.59	phob	phil
ALA	81	CB	THR	325	O	7.89	phob	phil
LEU	145	N	GLY	284	O	5.54	phob	phob
LEU	87	H	SER	318	HG	6.79	phob	phil
ARG	146	H	MET	322	H	5.86	phil	phob
GLY	89	N	ARG	319	HE	6.4	phob	phil
ILE	144	CD1	GLN	281	E22	5.12	phob	phil
ARG	150	H21	ASP	288	OD1	6.24	phil	phil
ALA	40	O	GLY	284	H	7.74	phob	phob
GLN	418	O	LEU	394	O	7.96	phil	phob
ARG	146	H	ASP	288	OD1	2.24	phil	phil
VAL	88	CG2	MET	317	H	6.55	phob	phob
HIS	125	CE1	GLY	284	O	5.77	phil	phob
SER	94	HG	PHE	346	CZ	7.69	phil	phob
MET	84	CE	ILE	337	H	5.72	phob	phob
VAL	88	CG2	GLY	335	C	5.38	phob	phob
ALA	142	O	GLY	284	O	5.48	phob	phob
ILE	80	CG2	TRP	330	HE1	4.85	phob	phil
ALA	81	CA	THR	329	CG2	4.09	phob	phil
MET	84	CB	MET	317	H	7.37	phob	phob
ALA	85	N	SER	318	HG	3.41	phob	phil
TRP	92	CZ2	ALA	311	O	4.29	phil	phob
ARG	42	H11	GLY	321	CA	3.33	phil	phob
ASP	3	OD2	GLN	289	E22	4.89	phil	phil
HIS	148	H	GLY	287	CA	5.53	phil	phob
ILE	144	O	GLY	321	CA	7.87	phob	phob
ALA	85	CA	GLY	316	CA	7.98	phob	phob
MET	91	CE	PHE	315	CE2	4.05	phob	phob
ARG	44	H21	SER	312	OG	2.27	phil	phil
MET	91	CE	PRO	309	O	7.86	phob	phob
ASN	41	D22	GLY	321	N	6.74	phil	phob
MET	91	SD	LEU	339	CB	3.28	phob	phob
ASN	41	O	GLY	284	N	6.18	phil	phob
GLY	147	H	GLU	323	O	7.32	phob	phil
HIS	148	H	ASP	288	H	5.82	phil	phil
ASP	3	OD2	VAL	324	H	4.74	phil	phob
ARG	158	H12	ASN	285	O	7.18	phil	phil
ASN	43	O	THR	282	CG2	4.29	phil	phil
GLY	89	H	GLN	349	E21	7.7	phob	phil
MET	84	C	ARG	319	N	7.75	phob	phil
TRP	92	CH2	LEU	222	CD2	7.43	phil	phob
ARG	42	H22	GLN	289	H	5.67	phil	phil
LEU	90	C	PHE	346	CZ	6.35	phob	phob
LEU	149	CD1	ASN	285	CA	7.54	phob	phil
VAL	143	CG2	MET	322	H	7.74	phob	phob
GLN	418	O	ALA	397	N	5.84	phil	phob
ALA	38	CB	MET	322	CE	3.88	phob	phob
LEU	35	CD1	GLU	323	OE1	5.19	phob	phil
LEU	56	CD2	SER	318	O	7.24	phob	phil
VAL	88	CG2	PHE	314	O	7.85	phob	phob
VAL	88	CG1	THR	332	CG2	3.92	phob	phil
THR	77	O	MET	322	O	7.73	phil	phob
ALA	81	CB	GLY	321	O	6.64	phob	phob
GLY	89	H	THR	332	CG2	6.57	phob	phil
ALA	83	CB	LEU	352	CD1	7.37	phob	phob
ARG	146	H21	PRO	326	CD	7.17	phil	phob
LEU	34	O	SER	318	O	7.83	phob	phil
ILE	76	O	TRP	330	HE1	7.95	phob	phil
ALA	85	N	TYR	333	N	7.72	phob	phil
ILE	144	CD1	ASN	285	O	3.62	phob	phil
ALA	419	N	PRO	396	CA	5.81	phob	phob
SER	4	HG	MET	322	O	7.01	phil	phob
THR	77	O	THR	329	CG2	5.6	phil	phil
PHE	45	H	GLN	283	H	7.81	phob	phil
CYS	86	O	PHE	346	CE2	7.02	phil	phob
ILE	80	CG2	PRO	326	O	7.12	phob	phob
GLN	418	C	ASP	415	O	6.94	phil	phil
MET	91	CE	GLY	316	CA	7.47	phob	phob
ARG	44	CG	ASN	285	OD1	6.82	phil	phil
MET	91	SD	ALA	336	O	3.93	phob	phob
MET	84	SD	TYR	333	CE2	3.45	phob	phil
TYR	95	OH	ASP	340	N	5.94	phil	phil
ASN	41	O	GLN	283	CB	5.21	phil	phil
ARG	42	O	THR	282	C	4.47	phil	phil
GLU	115	OE1	GLY	284	H	7.67	phil	phob
MET	91	CE	ALA	311	O	7.78	phob	phob
PHE	96	CZ	SER	310	O	7.54	phob	phil
THR	77	CG2	THR	325	C	7.05	phil	phil
THR	116	HG1	THR	282	HG1	4.9	phil	phil
ASN	43	H	ARG	319	O	7.34	phil	phil
LEU	145	N	ASN	285	N	6.49	phob	phil
TRP	92	H	PHE	346	CZ	6.69	phil	phob
PHE	45	N	THR	282	CG2	7.45	phob	phil
ALA	81	CB	PRO	326	O	7.97	phob	phob
ARG	146	H11	GLU	323	OE2	1.84	phil	phil
GLY	89	H	SER	318	HG	6.56	phob	phil
ARG	150	H22	GLN	289	E22	7.22	phil	phil
ARG	42	H11	SER	318	O	7.24	phil	phil
LEU	87	O	PHE	346	CE2	3.87	phob	phob
PHE	37	O	ARG	319	O	6.85	phob	phil
TRP	55	CH2	GLY	321	H	7.01	phil	phob
TRP	92	HE1	PHE	314	C	7.94	phil	phob
TRP	31	HE1	MET	322	CG	3.04	phil	phob
VAL	88	CG2	ALA	336	H	4.63	phob	phob
THR	77	CG2	PRO	326	CG	5	phil	phob
TRP	92	CZ2	LYS	338	O	7.67	phil	phil
ILE	144	O	GLN	289	H	7.6	phob	phil
ALA	83	CB	TYR	333	HH	6.44	phob	phil
ARG	42	H12	VAL	324	CB	6.03	phil	phob
THR	77	CG2	VAL	324	O	6.61	phil	phob
TYR	95	CD2	SER	310	CB	6.29	phil	phil
ALA	2	H	GLU	323	OE1	2.14	phob	phil
ALA	40	C	ILE	320	CG1	7.68	phob	phob
GLN	418	O	ASP	399	CB	3.88	phil	phil
ALA	419	CA	ASP	401	H	7.94	phob	phil
ARG	44	H21	ALA	313	H	5.07	phil	phob
GLY	147	H	GLY	284	O	7.84	phob	phob
ASN	41	D22	MET	322	CE	5.23	phil	phob
ARG	44	CG	GLN	281	O	7.43	phil	phil
LEU	102	CD1	LEU	339	CD2	7.89	phob	phob
LEU	35	CD2	GLY	321	C	6.19	phob	phob
ARG	158	H12	GLU	290	OE1	6.93	phil	phil
ASN	41	D22	GLY	316	O	7.62	phil	phob
ASP	3	OD2	THR	325	N	7.62	phil	phil
LEU	145	CD2	MET	322	H	4.59	phob	phob
ILE	80	O	SER	318	HG	5.85	phob	phil
TRP	92	HE1	ALA	336	N	5.79	phil	phob
GLY	147	H	GLY	287	CA	3.14	phob	phob
ARG	42	H22	GLU	290	OE1	5.53	phil	phil
MET	91	H	GLN	349	E21	7.08	phob	phil
MET	1	CE	GLY	321	C	7.69	phob	phob
ALA	419	N	ALA	398	C	7.52	phob	phob
ALA	83	H	THR	329	CG2	7.01	phob	phil
VAL	143	CB	PHE	286	O	6.41	phob	phob
ASN	41	D22	ARG	319	O	2.11	phil	phil
MET	84	SD	ASN	345	O	7.46	phob	phil
MET	84	CG	THR	329	CG2	4.07	phob	phil
MET	91	SD	ASP	340	H	4.21	phob	phil
LEU	90	CD1	ASP	343	OD1	7.49	phob	phil
ARG	42	H22	GLY	287	O	1.87	phil	phob
ARG	44	H21	LEU	224	CD2	6.68	phil	phob
ALA	40	C	ARG	319	O	6.79	phob	phil
GLU	115	OE2	GLU	280	O	7.18	phil	phil
VAL	88	CB	TYR	333	N	6.68	phob	phil
TRP	31	HE1	GLY	321	O	5.84	phil	phob
LEU	87	CD1	TYR	333	CE2	6.16	phob	phil
TYR	39	N	ILE	320	O	6.36	phil	phob
ARG	107	H22	SER	312	OG	6.14	phil	phil
ALA	81	CB	MET	322	O	6.18	phob	phob
ALA	85	N	THR	332	CG2	4.99	phob	phil
ILE	144	H	GLY	284	O	1.87	phob	phob
ALA	419	N	ALA	397	N	7.74	phob	phob
ARG	146	H	GLY	287	CA	3.3	phil	phob
ASN	41	O	SER	312	CB	7.41	phil	phil
ILE	76	O	TYR	333	HH	6.88	phob	phil
LEU	35	CD2	ILE	320	O	5.46	phob	phob
VAL	88	CG2	LYS	338	H	7.94	phob	phil
HIS	125	CE1	ASN	285	D21	5.67	phil	phil
ALA	81	O	ARG	319	N	7.7	phob	phil
ALA	419	H	THR	417	O	2.37	phob	phil
CYS	86	SG	ASN	345	OD1	7.87	phil	phil
ILE	80	CG2	LEU	352	CD1	6.7	phob	phob
MET	91	CE	TYR	333	O	7.49	phob	phil
ILE	32	N	MET	322	CG	7.78	phob	phob
MET	84	CE	THR	334	N	5.72	phob	phil
VAL	88	CG1	ILE	320	H	7.97	phob	phob
LEU	145	CG	ASP	288	OD1	3.1	phob	phil
ASP	3	OD2	MET	322	O	4.86	phil	phob
GLY	79	C	TYR	333	HH	6.99	phob	phil
ILE	144	O	MET	322	H	7.51	phob	phob
ARG	42	H11	ILE	320	O	1.9	phil	phob
TRP	31	CH2	SER	318	O	5.44	phil	phil
ASP	3	OD2	ASP	288	CB	7.33	phil	phil
HIS	148	H	PHE	286	C	7.1	phil	phob
ARG	42	HE	GLN	283	O	2.02	phil	phil
LEU	145	CG	GLY	321	CA	6.35	phob	phob
HIS	155	HD1	GLU	323	OE1	7.02	phil	phil
GLY	79	C	THR	329	CG2	7.3	phob	phil
TRP	55	CH2	SER	318	O	3.56	phil	phil
ASN	5	H	GLU	323	OE1	6.4	phil	phil
GLY	78	O	THR	329	CG2	7.49	phob	phil
LEU	102	CD2	LEU	222	CD1	7.97	phob	phob
ARG	42	O	GLY	284	H	2.71	phil	phob
PHE	37	C	MET	322	CE	7.32	phob	phob
ASN	43	OD1	ASN	285	OD1	5.63	phil	phil
TRP	92	HE1	THR	332	O	6.69	phil	phil
LEU	145	N	PHE	286	O	5.27	phob	phob
ARG	150	H21	GLU	290	OE2	7.14	phil	phil
ILE	48	CD1	ILE	320	CG1	7.67	phob	phob
ILE	144	O	GLN	283	O	4.78	phob	phil
ILE	82	N	THR	329	CG2	6.37	phob	phil
GLN	418	O	PRO	396	CA	3.83	phil	phob
MET	91	CE	ARG	319	H21	5.58	phob	phil
VAL	88	CG2	PHE	315	O	4.77	phob	phob
TRP	55	CH2	ILE	320	N	4.93	phil	phob
ARG	44	H11	ILE	320	CG1	4.66	phil	phob
ALA	419	C	LEU	400	CD2	4.94	phob	phob
TRP	55	CH2	GLY	316	O	7.07	phil	phob
LEU	102	CD2	SER	310	HG	5.62	phob	phil
LEU	87	CB	ILE	337	H	7.65	phob	phob
TRP	92	HE1	MET	317	N	7.55	phil	phob
ILE	80	O	THR	332	CG2	7.16	phob	phil
VAL	88	CG2	ILE	337	H	7.02	phob	phob
GLY	147	H	PHE	286	C	5.04	phob	phob
ARG	158	H22	TYR	268	HH	7.84	phil	phil
ALA	83	C	THR	332	CG2	7.14	phob	phil
LEU	87	CD1	ASP	348	C	7.37	phob	phil
ILE	144	O	ASP	288	OD1	4.08	phob	phil
ARG	42	H12	GLU	323	H	3.99	phil	phil
TYR	39	O	GLN	283	O	6.77	phil	phil
LEU	90	CD1	GLN	349	E21	7.29	phob	phil
HIS	148	H	GLU	323	OE2	7.28	phil	phil
GLN	418	C	SER	416	C	5.8	phil	phil
GLY	147	H	GLN	281	E22	7.78	phob	phil
ILE	80	CD1	HIS	356	NE2	4.27	phob	phil
ARG	44	H21	SER	310	O	7.89	phil	phil
MET	84	CG	TRP	330	N	6.28	phob	phil
MET	91	SD	ILE	337	N	5.92	phob	phob
ARG	44	CG	THR	282	CG2	3.84	phil	phil
GLY	78	CA	MET	322	O	7.66	phob	phob
THR	77	CG2	GLN	289	E21	7.63	phil	phil
ARG	44	H12	ARG	319	CD	5.25	phil	phil
